# Supplementary material for: Vaccine Hesitancy Toward Dengue Immunization Among Indonesian Office Workers: A Cross-Sectional Study of Perceptions, Barriers, and Trust Factors
Source: Vaccines (Basel). 2025 Nov 21;13(12):1178. doi: 10.3390/vaccines13121178 (PMC12737692; doi:10.3390/vaccines13121178)
Supplement: Supplementary file 1 [file vaccines-13-01178-s001.zip]

Archive with 1 entries (1 files):
- vaccines-3919599-supplementary.pdf
